# Supplementary material for: Protein Microarray-Guided Development of a Highly Sensitive and Specific Dipstick Assay for Glanders Serodiagnostics
Source: J Clin Microbiol. 2022 Dec 21;61(1):e01234-22. doi: 10.1128/jcm.01234-22 (PMC9879090; doi:10.1128/jcm.01234-22)
Supplement: Supplemental file 1 — Table S1. Download jcm.01234-22-s0001.xlsx, XLSX file, 0.02 MB [file jcm.01234-22-s0001.xlsx]

## Sheet: Tabelle1
Number of				CFT		iELISA
sera		ID	Comments	Titer	result	S/P	result*	* iELISA results indicated in red font color were already published in our previus study. They are denoted here for a method comparison. All other data was newly acquired for the present study.
1	Panel 1 - Infected animals (PK)	13-455/1061	Pakistan	4444432	P	160	P
2		13-455/1067	Pakistan	20	D	70	P
3		13-455/1068	Pakistan	4444321	P	72	P
4		13-455/1070	Pakistan	0	n	57	P
5		13-455/1071	Pakistan	<43210	D	69	P
6		13-455/1072	Pakistan	4444432	P	106	P
7		13-455/1080	Pakistan	AC	AC	107	P
8		13-455/1082	Pakistan	10	D	96	P
9		13-455/1083	Pakistan	10	D	112	P
10		13-455/1084	Pakistan	AC 3210	AC	111	P
11		18-5616_19	Pakistan	2	D	115.679	P
12		18-5616_20	Pakistan	44441	P	168.568	P
13		18-5616_21	Pakistan	0	n	149.212	P
14		18-5616_22	Pakistan	44421	P	202.666	P
15		18-5616_23	Pakistan	0	n	126.286	P
16		18-5616_24	Pakistan	332	P	151.504	P
17		18-5616_25	Pakistan	44432	P	145.767	P
18		18-5616_26	Pakistan	110	D	124.355	P
19		18-5616_27	Pakistan	3333	P	113.689	P
20		18-5616_28	Pakistan	432	P	166.79	P
21		18-5616_29	Pakistan	1	D	142.902	P
22		18-5616_30	Pakistan	121	D	105.946	P
23		18-5616_31	Pakistan	0	n	183.516	P
24		18-5616_32	Pakistan	0	n	142.777	P
25		18-5616_33	Pakistan	443	P	193.94	P
26		18-5616_34	Pakistan	444444	P	132.648	P
27		18-5616_35	Pakistan	443	P	139.031	P
28		18-5616_36	Pakistan	2331	P	12.752	n
29		18-5616_37	Pakistan	444444	P	14.3754	n
30		18-5616_38	Pakistan	0	n	-0.0367282	n
1	Panel 2 - Other Pathogens	13-02984_5360	Dourine (exp inf)	0	n	nd	nd
2		13-02984_5361	Dourine (exp inf)	0	n	4	n
3		13-02984_5362	Dourine (outbreak)	0	n	nd	nd
4		13-02984_5363	Rhodococcus equi	0	n	nd	nd
5		13-02984_5364	Rhodococcus equi	0	n	8	n
6		13-02984_5367	Rhodococcus equi	0	n	9	n
7		13-02984_5369	Rhodococcus equi	0	n	7	n
8		13-02984_5371	Rhodococcus equi	0	n	1	n
9		19-3134_6	Infectious anemia	0	n	19	n
10		19-3134_7	Infectious anemia	0	n	4	n
11		19-3134_9	Equine arthristis virus	0	n	4	n
12		19-3134_10	Equine arthristis virus	0	n	5	n
13		19-3134_11	Equine arthristis virus	0	n	4	n
14		19-3134_12	Equine arthristis virus	0	n	5	n
1	Panel 3 - Negative samples	19-3134_8	Negative serum	0	n	4	n
2		18-103_214	Negative serum	0	n	7	n
3		18-103_215	Negative serum	0	n	3	n
4		18-103_216	Negative serum	0	n	4	n
5		18-103_218	Negative serum	0	n	7	n
6		18-103_219	Negative serum	0	n	4	n
7		18-103_220	Negative serum	0	n	3	n
8		18-103_221	Negative serum	0	n	4	n
9		18-103_222	Negative serum	0	n	12	n
10		18-103_223	Negative serum	0	n	3	n
11		18-103_224	Negative serum	0	n	3	n
12		18-103_225	Negative serum	0	n	9	n
13		18-103_226	Negative serum	0	n	6	n
14		18-103_227	Negative serum	0	n	3	n
15		18-103_228	Negative serum	0	n	4	n
16		18-103_229	Negative serum	0	n	3	n
17		18-117_302	Negative serum	0	n	3	n
18		18-617_1122	Negative serum	0	n	3	n
19		18-617_1123	Negative serum	0	n	5	n
20		18-0628_1169	Negative serum	0	n	2	n
21		18-0628_1170	Negative serum	0	n	2	n
22		18-0628_1171	Negative serum	0	n	3	n
23		18-0628_1172	Negative serum	0	n	19	n
24		18-0628_1173	Negative serum	0	n	6	n
25		18-754_1404	Negative serum	0	n	8	n
26		18-754_1405	Negative serum	0	n	3	n
27		18-754_1406	Negative serum	0	n	9	n
28		18-1922_3279	Negative serum	0	n	2	n
29		18-1922_3280	Negative serum	0	n	17	n
30		18-1922_3281	Negative serum	0	n	3	n
31		18-1922_3282	Negative serum	0	n	10	n
32		13-3290 Ech7942	Negative serum	0	n	12.2196	n
33		13-3290 Ech7951	Negative serum	0	n	1.09448	n
34		13-3290 Ech7952	Negative serum	0	n	0.761009	n
35		15-937 Ech2689	Negative serum	0	n	2.26354	n
36		15-937 Ech2691	Negative serum	0	n	19.6928	n
37		15-937 Ech2698	Negative serum	0	n	90.4204	P
38		15-937 Ech2803	Negative serum	0	n	7.11045	n
39		15-937 Ech2804	Negative serum	0	n	7.6893	n
	n: negative; D: doubtful; P: positive; AC: anticomplementarity; nd: not done
