# Supplementary material for: Protein Microarray-Guided Development of a Highly Sensitive and Specific Dipstick Assay for Glanders Serodiagnostics
Source: J Clin Microbiol. 2022 Dec 21;61(1):e01234-22. doi: 10.1128/jcm.01234-22 (PMC9879090; doi:10.1128/jcm.01234-22)
Supplement: Supplemental file 2 — Table S2. Download jcm.01234-22-s0002.xlsx, XLSX file, 0.01 MB [file jcm.01234-22-s0002.xlsx]

## Sheet: Antigens
Microarry Antigens
B. pseudomallei antigen	Primer forward 5'-3'	Primer reverse 5'-3'	Restriction enzyme	Plasmid	Resistence marker	Protein-tag
BPSS1840	ATACCATGGGAATGGCTGAAGAACAACAAGCGA	TTAGGTACCTCAGCGCGACGGCG	NcoI, KpnI	pETTrx_1b	Kanamycin	cleavable N-terminal His-tag and TRX-SET-Tag
BPSS1498	ATACCATGGGAATGCTGGCCGGAATATATCT	TAAGGTACCTCAGCCATTCGTCCAGTTT	NcoI, KpnI	pETSTmug_1	Kanamycin	cleavable N-terminal Strep-tag
Dip stick Antigens
B. mallei antigen	B. mallei homologue of B. pseudomallei protein:	Primer forward 5'-3'	Primer reverse 5'-3'	Restriction enzyme	Plasmid	Resistence marker	Protein-tag
BM45_901	BPSL2697	ATGGTAGGTCTCAAATGGCAGCTAAAGACGTCGTATTCGG	TTAGGTACCAATTACATGTCCATGCCCATGC	NcoI, KpnI	pETTrx_1b	Kanamycin	cleavable N-terminal His-tag and TRX-SET-Tag
BM45_4262	BPSS1840	ATGGTAGGTCTCAAATGGCAGCGAAAGAGATCATTTTCCAC	TTAGAATTCTCAGCGCGACGGCG	NcoI, EcoRI	pETTrx_1b	Kanamycin	cleavable N-terminal His-tag and TRX-SET-Tag
BM45_3167	BPSS1498	ATACCATGGGAATGCTGGCCGGAATATATCT	TAAGGTACCTCAGCCATTCGTCCAGTTT	NcoI, KpnI	pETTrx_1b	Kanamycin	cleavable N-terminal His-tag and TRX-SET-Tag
