# Supplementary material for: Protein Microarray-Guided Development of a Highly Sensitive and Specific Dipstick Assay for Glanders Serodiagnostics
Source: J Clin Microbiol. 2022 Dec 21;61(1):e01234-22. doi: 10.1128/jcm.01234-22 (PMC9879090; doi:10.1128/jcm.01234-22)
Supplement: Supplemental file 3 — Table S3. Download jcm.01234-22-s0003.xlsx, XLSX file, 0.1 MB [file jcm.01234-22-s0003.xlsx]

## Sheet: Array_results
Antigen	Glanders																														Other pathogens														Healthy
BPSL0280	0.000348	0.0096085	0	0.002541	0.001245	-0.0024615	0.0001365	0.696915	-0.045889	0.009484	0.0033195	0.010657	-0.0011775	0.0084775	0.030721	0.0040535	-0.000478	-0.0006915	0.0150735	0.001793	0.007818	0.015959	0.01063	0.0716565	0.0379015	-0.009759	-0.0027615	-0.0004465	0.0036365	0.014009	-0.002061	-0.0003165	0.003792	0.001398	0.0210435	0.0131445	0.000927	0.00298	0.013617	0.000389	0.005249	0.0042145	0.002731	0.010653	-0.0016695	-3.2e-05	0.0011245	0.001294	0.006668
BPSL1445	0.842461	0.832222	0.810142	0.0428175	0.005008	0.870313	0.063043	0.886571	0.774384	0.859508	0.0109355	0.597128	0.003111	0.0056965	0.492205	0.026535	0.320089	0.0033495	0.0545575	0.005771	0.005202	0.008205	0.047626	0.648831	0.277556	0.002843	0.820793	0.0974375	0.029422	0.004976	0.007611	0.001668	0.001254	0.001232	0.0013165	0.014178	0.0006325	0.007606	-0.000299	0.002155	0.006083	0.001988	0.0195735	0.006587	0.0039925	0.0018915	0.0026225	0.0016565	0.000818
BPSL1661-1001	-0.00421	-0.024324	0.167756	0.042581	0.00296	-0.001409	0.011454	-0.0423495	-0.003308	-0.00157	0.018882	0.641474	-0.005485	0.117414	0.09694	0.0675095	0.177497	0.011036	-0.213816	0.0031375	-0.0061805	0	0	0	0.0169515	0	0	-0.01136	0.036821	0.0214225	0.016634	0.0110005	0.003324	0.023245	0.0153615	0.0103635	-0.001021	0.0083175	0.0068085	0.0004255	0.0132965	0.0051435	0.013214	0.011142	0.00334	0.0142905	0.003064	0.0135835	0.103831
BPSL1661-1002	-0.010598	0.039493	0	0.0060735	0.000567	0.003705	0.001445	-0.006112	0.033431	-0.394072	0.033216	0.491777	-0.00074	0.022776	-0.011178	0.001629	0.203375	0.038017	-0.376902	0.002146	-0.006006	0	0.004533	0	0.015406	-0.002906	0	0.225564	0.018726	0.0105275	0.002278	0.001259	0.002584	0.008592	0.0035195	0.002917	0.0046715	0.004352	0.001171	0.0795665	0.002921	0.0032015	0.0225385	0.0038655	0.004104	-0.000628	0.001454	0.0390795	0.0666525
BPSL2030	0.179415	0	0.145701	0.095151	0.021836	0.225936	0.017183	0.161831	0.062184	0.068133	0.007397	0	-0.010443	0.011999	0	0.001202	0.029823	0.137697	-0.0367125	0.0030645	0.0129885	0	0	0	0.095911	0	0	0.39838	0.102906	0.046564	0.021746	0.000918	0.0028875	0.001383	0.0064865	0.000389	0.0336145	0.01686	0.008129	0.0029025	0.002784	0.0033545	0.0340485	0.034545	0.003221	0.0119315	0.0023635	0.00774	0.0054515
BPSL2096	0.713558	0.182138	0.016059	0.0434805	0.005345	0.810667	0.821152	0.539783	0.764362	0.33783	0.001433	0.553166	0.353599	0.114663	0.693916	0.645673	0.447555	0.13953	0.585086	0.0282425	0.805212	0.0504925	0.0818525	0.855503	0.760575	0.607514	0.85099	0.834428	0.0745	0.004938	-0.001341	0.0025665	0.001321	0.002341	0.0016525	0.002935	0.003374	0.008347	0.0024535	0.0009545	0.0013455	0.002331	0.0167265	0.0017775	0.001034	0.0093805	0.0016545	0.001725	0.0012395
BPSL2520	-0.024917	0.069535	0.020527	0.458274	-0.000988	-0.0061615	-0.002218	0.728353	0.25632	0.024149	0.0135575	0.163882	0.0009395	-0.0012355	0.0002075	0.001483	0.093361	0.003732	0.406481	0.0056715	0.006837	0.007503	0.530037	0.069783	0.005638	0	0.048184	0.025788	0.021593	-0.001369	0.0036015	-0.002374	0.0018375	0.001311	0.0092325	-0.0016065	0.002224	0.003118	0.0075865	-0.0003345	0.0094155	0.003583	0.005618	0.0221425	0.004972	0.002175	0.003884	0.001196	0.016232
BPSL2522	0.874287	0.891255	0.869422	0.500033	0.699057	0.89127	0.831743	0.877316	0.881586	0.547026	0.530734	0.605779	0.056606	0.752502	0.122611	0.0934245	0.458166	0.411016	0.754244	0.058111	0.633531	0.812249	0.550496	0.874329	0.776326	0.856278	0.863873	0.269687	0.085633	0.00329	0.001442	0.002004	0.0404265	0.0168215	0.0406255	0.019614	0.001401	0.009649	0.036842	-0.0021975	0.023555	0.0057915	0.014193	0.0254495	0.502145	0.0190095	0.012175	0.0033195	0.372349
BPSL2697	0.811644	0.844838	0.847963	0.63313	0.873483	0.874642	0.866425	0.857784	0.844554	0.856973	0.4941	0.757525	0.719531	0.824739	0.750638	0.683388	0.766227	0.551224	0.567257	0.432793	0.514571	0.650924	0.636892	0	0.714063	0.795032	0	0.71811	0.665686	0.0071085	0.0043145	0.0008485	0.002457	0.0011445	0.0081965	0.0031325	0.003314	0.0079315	0.097074	0.0033395	0.0177595	0.0154955	0.0231465	0.0453335	0.004407	0.006996	0.001324	0.003384	0.0055625
BPSL2698	0.051051	0.850998	0.132221	0.218455	0.003053	0.057845	0.000455	-0.001097	0.0135575	0.123154	0.025995	0.868669	0.046325	0.01804	0.004189	0.633922	0.867446	0.010134	0.189069	0.002119	0.719978	-0.024601	0.147452	0.004131	0.0080505	0.011615	0.802775	0.521346	0.105103	0.005871	0.000511	0.003805	-0.000478	0.000958	0.004797	0.0010545	0.000711	0.009822	0.006367	0.003682	0.0077855	0.0038545	0.029888	0.003458	0.0041	-1.9e-05	0.002644	-0.000281	-0.00014
BPSL3319	-0.002149	0.034625	0	0.22577	0.027897	-0.0022535	0.0382725	0	0.002475	0.032939	0.006455	0.0317745	0.0060265	0.038098	0.005847	0.019846	0.0138425	0.0028815	0.0095185	0.087599	0.0649	0	0.360839	0.115924	0.16121	0.0003585	0.300567	0.163314	0.0227195	0.016547	0.014304	0.0009645	0.002997	-0.000123	0.0069095	0.0008445	-0.0021215	0.0049445	0.0548705	-0.001892	0.034476	0.0186695	0.019366	0.061746	0.003518	0.001549	0.002147	0.00259	0.001104
BPSS0476	0.010095	0.878049	0.00091	0.131241	0.0019235	0.025199	-0.000383	0	0.104014	0.183359	0.015603	0.859958	0.014156	0.002772	0.0018715	0.348778	0.863642	0.005465	0.019606	0.004659	0.61248	-0.002747	0.103216	0.018499	0.0068075	0	0.840587	0.33813	0.0620295	-0.000757	0.0023915	0.002895	0.0021905	0.002334	-0.000617	-0.00077	0.0018145	0.007353	0.004651	0.002318	0.001657	0.002364	0.0103265	0.0026195	0.0015185	0.001024	0.0004995	0.0011115	0.0024395
BPSS0477	0.850474	0.87166	0.867209	0.622227	0.87534	0.885642	0.826345	0.789492	0.647994	0.758861	0.234769	0.86991	0.516406	0.803724	0.608585	0.162313	0.816361	0.623193	0.70936	0.059836	0.37858	0.833317	0.628531	0.652068	0.707044	0.635981	0.686942	0.431225	0.238772	0.004156	0.002479	0.0028365	0.0026315	0.001137	0.0026285	0.0087635	0.0022985	0.0061045	0.014855	0.0018875	0.0086285	0.0042255	0.0092875	0.008372	0.001051	0.000971	0.0134805	0.0015905	0.004426
BPSS0530	-0.006639	0.081949	-0.0017075	0.002077	-0.001028	0.005378	0.0056395	0.149566	0.026219	0.002637	0.009551	-0.002271	0.051411	-0.000812	-0.016717	0.0138885	0	-0.004596	0.251055	0.0025845	-0.007024	0	0.015631	0.053767	0.091371	0.030467	0	0.0119375	0.004028	0.003768	0.001959	0.001161	0.000664	0.00224	0.002147	0.0012165	0.0017245	0.008365	0.004261	0.003021	0.002044	0.0006	0.0029385	0.0039305	0.0028495	0.002562	0.0021405	0.0015925	0.008244
BPSS1385	-0.045304	-0.027637	0.0015015	0.0048295	0.007119	0.0038975	0.0007135	-0.0015925	-0.019067	0.023601	0.001348	0.013218	0.002114	-0.000717	-0.000434	0.003863	0.000258	0.0011485	0.009838	5e-06	0.0038795	0.018344	0.0184595	0.123171	0.033675	0.003605	0.0133345	0.095233	0.0356545	0.0092575	0.001682	0.002689	0.0001845	0.001519	0.002949	0.0001905	0.0019335	0.003003	0.016237	0.0087025	0.0026415	0.0018395	0.0083835	0.0017475	0.002659	0.0005665	0.001359	0.001653	0.0010305
BPSS1516	0.045441	0.026093	0.021638	0.0049585	0.011871	0.007356	0.014971	0.02087	0.114142	0.028795	0.0071	0.117323	0.007885	0.013625	0.0046145	0.0225995	0.126075	0.0045095	0.01944	0.0012485	0.0025215	0.181818	0.0628205	0.292232	0.0224075	0.050652	0.241642	0.020937	0.028909	0.0103475	0.0021405	0.0011435	0.0013785	0.0034975	0.0021475	0.0016165	0.001342	0.00365	0.000644	0.0039425	0.0109465	0.00206	0.0081565	0.005851	-0.000408	0.001886	0.001257	0.000968	0.0026865
BPSS1525-79	0.0033535	0.391641	0.001194	0.080434	0.00336	0.00577	0.002204	0	0.02365	0.090118	0.013583	0.002476	-0.006278	0.000389	0	-0.0017505	-0.012556	0.004884	-0.089272	-0.0014755	0.004539	0.046785	0.066768	0.075602	0.0292895	0.029231	0	0.280788	0.096402	0.008118	0.0014765	0.001585	0.000469	0.0024035	0.005079	0.0042055	0.0014785	0.0181925	0.0038775	0.001122	0.0076395	0.0064545	0.073687	0.007759	0.001675	0.005693	0.004723	0.03243	0.0079075
BPSS1532-344	0	0.550725	0.000794	0.0143685	-0.0038925	-0.013117	0.008358	0.525296	0.692509	0.690411	0.020529	-0.022804	0	-0.005183	-4e-05	-0.003593	0	0	0.326651	0.001874	-0.008095	0	-0.007232	0	0	-0.0095395	0	0.003075	0.0234855	0.014633	0.0011695	0.0042375	0.0031395	0.000496	0.0069935	0.0032105	0.001216	0.064659	0.245186	0.00251	0.0452075	0.018089	0.0966945	0.024533	0.0032475	-0.0015145	-0.001622	0.0171305	0.002237
BPSS1722	-0.0240065	-0.001151	-1.25e-05	0.0173375	0.0028795	0.007238	0.002504	0	-0.029035	0.017458	0.0016415	0.0069225	0.0045045	0.001837	-0.000563	0.0041275	-0.003676	0.0021275	-0.003166	0.0023655	0.0006495	0.003944	0.0184925	0	0.049109	0.021476	-0.008657	0.011889	0.000957	0.007402	0.000829	0.0038265	0.000266	0.0072625	-2.05e-05	0.002073	0.0112205	0.000221	-0.0038475	0.000975	0.0002235	0.00159	0.0002065	0.0027875	0.004303	0.001083	-0.0005215	0.0024365	0.004481
BPSS2141	0.649098	0.62186	0.544879	0.060292	0.598285	0.715402	0.154568	0.323329	0.292384	0.585596	0.0089635	0.498887	0.0852595	0.526748	0.153285	0.078462	0.459518	0.11475	0.492372	0.0330315	0.068805	0.738993	0.144775	0.854062	0.305288	0.254858	0.830657	0.072426	0.036524	0.007626	0.00365	0.002416	0.0169655	0.0008135	-0.001855	0.002111	0.0007905	0.014261	0.005485	0.0024025	0.001674	0.002178	0.004831	0.0031845	0.0168685	0.001019	0.002861	0.002659	0.002246
BPSS1498	0.87054	0.879972	0.87773	0.881853	0.849526	0.859895	0.878347	0.871158	0.876336	0.852855	0.880069	0.840352	0.753907	0.872093	0.864963	0.869318	0.84597	0.854636	0.794064	0.860059	0.621782	0.822249	0.866707	0.846866	0.863418	0.866673	0.851545	0.859341	0.173139	0.0028275	9.85e-05	0.001147	0.004038	-2.8e-05	-0.0002115	0.0008395	0.0003855	0.0040785	0.0058745	0.001053	0.005004	-7.95e-05	0.013517	0.0032435	0.001112	0.0026155	0.001469	0.001203	0.0031205
BPSS1840	0.883328	0.885815	0.641776	0.870385	0.88278	0.888756	0.0013275	0.856645	0.892052	0.876524	0.560871	0.840206	0.061825	0.553776	0.8502	0.440854	0.812597	0.599811	0.775703	0.0085	0.042757	0.868012	0.839841	0.87151	0.0061045	0.786197	0.871522	-0.001895	0.014486	0.0233755	0.025267	0.0019275	0.002199	0.0017605	0.004659	0.0044985	0.0028825	0.00381	0.029002	0.001671	0.0021275	0.002931	0.001855	0.002883	0.0001785	0.007336	7.35e-05	0.0025625	0.001519
Protein microarray results from B. mallei-infected horses and controls. Antigen spots were considered positive if the signal intensity was greater or equal to 0.3. A total of 83 sera were tested, including glanders-positive sera (n = 30) and controls consisting of sera from horses infected with other pathogens (n = 15) and healthy horses (n = 38).
[truncated: 34 more columns]

## Sheet: Array_HeatMap
Heatmap representation of the microarray results presented in worksheet "Array_results"
		Antigen	P1 - Glanders																														P2 - Other pathogens														P3 - Healthy
		BPSL0280	0.000348	0.0096085	0	0.002541	0.001245	-0.0024615	0.0001365	0.696915	-0.045889	0.009484	0.0033195	0.010657	-0.0011775	0.0084775	0.030721	0.0040535	-0.000478	-0.0006915	0.0150735	0.001793	0.007818	0.015959	0.01063	0.0716565	0.0379015	-0.009759	-0.0027615	-0.0004465	0.0036365	0.014009	-0.002061	-0.0003165	0.003792	0.001398	0.0210435	0.0131445	0.000927	0.00298	0.013617	0.000389	0.005249	0.0042145	0.002731	0.010653	-0.0016695	-3.2e-05	0.0011245
		BPSL1445	0.842461	0.832222	0.810142	0.0428175	0.005008	0.870313	0.063043	0.886571	0.774384	0.859508	0.0109355	0.597128	0.003111	0.0056965	0.492205	0.026535	0.320089	0.0033495	0.0545575	0.005771	0.005202	0.008205	0.047626	0.648831	0.277556	0.002843	0.820793	0.0974375	0.029422	0.004976	0.007611	0.001668	0.001254	0.001232	0.0013165	0.014178	0.0006325	0.007606	-0.000299	0.002155	0.006083	0.001988	0.0195735	0.006587	0.0039925	0.0018915	0.0026225
		BPSL1661-1001	-0.00421	-0.024324	0.167756	0.042581	0.00296	-0.001409	0.011454	-0.0423495	-0.003308	-0.00157	0.018882	0.641474	-0.005485	0.117414	0.09694	0.0675095	0.177497	0.011036	-0.213816	0.0031375	-0.0061805	0	0	0	0.0169515	0	0	-0.01136	0.036821	0.0214225	0.016634	0.0110005	0.003324	0.023245	0.0153615	0.0103635	-0.001021	0.0083175	0.0068085	0.0004255	0.0132965	0.0051435	0.013214	0.011142	0.00334	0.0142905	0.003064
		BPSL1661-1002	-0.010598	0.039493	0	0.0060735	0.000567	0.003705	0.001445	-0.006112	0.033431	-0.394072	0.033216	0.491777	-0.00074	0.022776	-0.011178	0.001629	0.203375	0.038017	-0.376902	0.002146	-0.006006	0	0.004533	0	0.015406	-0.002906	0	0.225564	0.018726	0.0105275	0.002278	0.001259	0.002584	0.008592	0.0035195	0.002917	0.0046715	0.004352	0.001171	0.0795665	0.002921	0.0032015	0.0225385	0.0038655	0.004104	-0.000628	0.001454
		BPSL2030	0.179415	0	0.145701	0.095151	0.021836	0.225936	0.017183	0.161831	0.062184	0.068133	0.007397	0	-0.010443	0.011999	0	0.001202	0.029823	0.137697	-0.0367125	0.0030645	0.0129885	0	0	0	0.095911	0	0	0.39838	0.102906	0.046564	0.021746	0.000918	0.0028875	0.001383	0.0064865	0.000389	0.0336145	0.01686	0.008129	0.0029025	0.002784	0.0033545	0.0340485	0.034545	0.003221	0.0119315	0.0023635
		BPSL2096	0.713558	0.182138	0.016059	0.0434805	0.005345	0.810667	0.821152	0.539783	0.764362	0.33783	0.001433	0.553166	0.353599	0.114663	0.693916	0.645673	0.447555	0.13953	0.585086	0.0282425	0.805212	0.0504925	0.0818525	0.855503	0.760575	0.607514	0.85099	0.834428	0.0745	0.004938	-0.001341	0.0025665	0.001321	0.002341	0.0016525	0.002935	0.003374	0.008347	0.0024535	0.0009545	0.0013455	0.002331	0.0167265	0.0017775	0.001034	0.0093805	0.0016545
		BPSL2520	-0.024917	0.069535	0.020527	0.458274	-0.000988	-0.0061615	-0.002218	0.728353	0.25632	0.024149	0.0135575	0.163882	0.0009395	-0.0012355	0.0002075	0.001483	0.093361	0.003732	0.406481	0.0056715	0.006837	0.007503	0.530037	0.069783	0.005638	0	0.048184	0.025788	0.021593	-0.001369	0.0036015	-0.002374	0.0018375	0.001311	0.0092325	-0.0016065	0.002224	0.003118	0.0075865	-0.0003345	0.0094155	0.003583	0.005618	0.0221425	0.004972	0.002175	0.003884
		BPSL2522	0.874287	0.891255	0.869422	0.500033	0.699057	0.89127	0.831743	0.877316	0.881586	0.547026	0.530734	0.605779	0.056606	0.752502	0.122611	0.0934245	0.458166	0.411016	0.754244	0.058111	0.633531	0.812249	0.550496	0.874329	0.776326	0.856278	0.863873	0.269687	0.085633	0.00329	0.001442	0.002004	0.0404265	0.0168215	0.0406255	0.019614	0.001401	0.009649	0.036842	-0.0021975	0.023555	0.0057915	0.014193	0.0254495	0.502145	0.0190095	0.012175
		BPSL2697	0.811644	0.844838	0.847963	0.63313	0.873483	0.874642	0.866425	0.857784	0.844554	0.856973	0.4941	0.757525	0.719531	0.824739	0.750638	0.683388	0.766227	0.551224	0.567257	0.432793	0.514571	0.650924	0.636892	0	0.714063	0.795032	0	0.71811	0.665686	0.0071085	0.0043145	0.0008485	0.002457	0.0011445	0.0081965	0.0031325	0.003314	0.0079315	0.097074	0.0033395	0.0177595	0.0154955	0.0231465	0.0453335	0.004407	0.006996	0.001324
		BPSL2698	0.051051	0.850998	0.132221	0.218455	0.003053	0.057845	0.000455	-0.001097	0.0135575	0.123154	0.025995	0.868669	0.046325	0.01804	0.004189	0.633922	0.867446	0.010134	0.189069	0.002119	0.719978	-0.024601	0.147452	0.004131	0.0080505	0.011615	0.802775	0.521346	0.105103	0.005871	0.000511	0.003805	-0.000478	0.000958	0.004797	0.0010545	0.000711	0.009822	0.006367	0.003682	0.0077855	0.0038545	0.029888	0.003458	0.0041	-1.9e-05	0.002644
		BPSL3319	-0.002149	0.034625	0	0.22577	0.027897	-0.0022535	0.0382725	0	0.002475	0.032939	0.006455	0.0317745	0.0060265	0.038098	0.005847	0.019846	0.0138425	0.0028815	0.0095185	0.087599	0.0649	0	0.360839	0.115924	0.16121	0.0003585	0.300567	0.163314	0.0227195	0.016547	0.014304	0.0009645	0.002997	-0.000123	0.0069095	0.0008445	-0.0021215	0.0049445	0.0548705	-0.001892	0.034476	0.0186695	0.019366	0.061746	0.003518	0.001549	0.002147
		BPSS0476	0.010095	0.878049	0.00091	0.131241	0.0019235	0.025199	-0.000383	0	0.104014	0.183359	0.015603	0.859958	0.014156	0.002772	0.0018715	0.348778	0.863642	0.005465	0.019606	0.004659	0.61248	-0.002747	0.103216	0.018499	0.0068075	0	0.840587	0.33813	0.0620295	-0.000757	0.0023915	0.002895	0.0021905	0.002334	-0.000617	-0.00077	0.0018145	0.007353	0.004651	0.002318	0.001657	0.002364	0.0103265	0.0026195	0.0015185	0.001024	0.0004995
		BPSS0477	0.850474	0.87166	0.867209	0.622227	0.87534	0.885642	0.826345	0.789492	0.647994	0.758861	0.234769	0.86991	0.516406	0.803724	0.608585	0.162313	0.816361	0.623193	0.70936	0.059836	0.37858	0.833317	0.628531	0.652068	0.707044	0.635981	0.686942	0.431225	0.238772	0.004156	0.002479	0.0028365	0.0026315	0.001137	0.0026285	0.0087635	0.0022985	0.0061045	0.014855	0.0018875	0.0086285	0.0042255	0.0092875	0.008372	0.001051	0.000971	0.0134805
		BPSS0530	-0.006639	0.081949	-0.0017075	0.002077	-0.001028	0.005378	0.0056395	0.149566	0.026219	0.002637	0.009551	-0.002271	0.051411	-0.000812	-0.016717	0.0138885	0	-0.004596	0.251055	0.0025845	-0.007024	0	0.015631	0.053767	0.091371	0.030467	0	0.0119375	0.004028	0.003768	0.001959	0.001161	0.000664	0.00224	0.002147	0.0012165	0.0017245	0.008365	0.004261	0.003021	0.002044	0.0006	0.0029385	0.0039305	0.0028495	0.002562	0.0021405
		BPSS1385	-0.045304	-0.027637	0.0015015	0.0048295	0.007119	0.0038975	0.0007135	-0.0015925	-0.019067	0.023601	0.001348	0.013218	0.002114	-0.000717	-0.000434	0.003863	0.000258	0.0011485	0.009838	5e-06	0.0038795	0.018344	0.0184595	0.123171	0.033675	0.003605	0.0133345	0.095233	0.0356545	0.0092575	0.001682	0.002689	0.0001845	0.001519	0.002949	0.0001905	0.0019335	0.003003	0.016237	0.0087025	0.0026415	0.0018395	0.0083835	0.0017475	0.002659	0.0005665	0.001359
		BPSS1516	0.045441	0.026093	0.021638	0.0049585	0.011871	0.007356	0.014971	0.02087	0.114142	0.028795	0.0071	0.117323	0.007885	0.013625	0.0046145	0.0225995	0.126075	0.0045095	0.01944	0.0012485	0.0025215	0.181818	0.0628205	0.292232	0.0224075	0.050652	0.241642	0.020937	0.028909	0.0103475	0.0021405	0.0011435	0.0013785	0.0034975	0.0021475	0.0016165	0.001342	0.00365	0.000644	0.0039425	0.0109465	0.00206	0.0081565	0.005851	-0.000408	0.001886	0.001257
		BPSS1525-79	0.0033535	0.391641	0.001194	0.080434	0.00336	0.00577	0.002204	0	0.02365	0.090118	0.013583	0.002476	-0.006278	0.000389	0	-0.0017505	-0.012556	0.004884	-0.089272	-0.0014755	0.004539	0.046785	0.066768	0.075602	0.0292895	0.029231	0	0.280788	0.096402	0.008118	0.0014765	0.001585	0.000469	0.0024035	0.005079	0.0042055	0.0014785	0.0181925	0.0038775	0.001122	0.0076395	0.0064545	0.073687	0.007759	0.001675	0.005693	0.004723
		BPSS1532-344	0	0.550725	0.000794	0.0143685	-0.0038925	-0.013117	0.008358	0.525296	0.692509	0.690411	0.020529	-0.022804	0	-0.005183	-4e-05	-0.003593	0	0	0.326651	0.001874	-0.008095	0	-0.007232	0	0	-0.0095395	0	0.003075	0.0234855	0.014633	0.0011695	0.0042375	0.0031395	0.000496	0.0069935	0.0032105	0.001216	0.064659	0.245186	0.00251	0.0452075	0.018089	0.0966945	0.024533	0.0032475	-0.0015145	-0.001622
		BPSS1722	-0.0240065	-0.001151	-1.25e-05	0.0173375	0.0028795	0.007238	0.002504	0	-0.029035	0.017458	0.0016415	0.0069225	0.0045045	0.001837	-0.000563	0.0041275	-0.003676	0.0021275	-0.003166	0.0023655	0.0006495	0.003944	0.0184925	0	0.049109	0.021476	-0.008657	0.011889	0.000957	0.007402	0.000829	0.0038265	0.000266	0.0072625	-2.05e-05	0.002073	0.0112205	0.000221	-0.0038475	0.000975	0.0002235	0.00159	0.0002065	0.0027875	0.004303	0.001083	-0.0005215
		BPSS2141	0.649098	0.62186	0.544879	0.060292	0.598285	0.715402	0.154568	0.323329	0.292384	0.585596	0.0089635	0.498887	0.0852595	0.526748	0.153285	0.078462	0.459518	0.11475	0.492372	0.0330315	0.068805	0.738993	0.144775	0.854062	0.305288	0.254858	0.830657	0.072426	0.036524	0.007626	0.00365	0.002416	0.0169655	0.0008135	-0.001855	0.002111	0.0007905	0.014261	0.005485	0.0024025	0.001674	0.002178	0.004831	0.0031845	0.0168685	0.001019	0.002861
		BPSS1498	0.87054	0.879972	0.87773	0.881853	0.849526	0.859895	0.878347	0.871158	0.876336	0.852855	0.880069	0.840352	0.753907	0.872093	0.864963	0.869318	0.84597	0.854636	0.794064	0.860059	0.621782	0.822249	0.866707	0.846866	0.863418	0.866673	0.851545	0.859341	0.173139	0.0028275	9.85e-05	0.001147	0.004038	-2.8e-05	-0.0002115	0.0008395	0.0003855	0.0040785	0.0058745	0.001053	0.005004	-7.95e-05	0.013517	0.0032435	0.001112	0.0026155	0.001469
		BPSS1840	0.883328	0.885815	0.641776	0.870385	0.88278	0.888756	0.0013275	0.856645	0.892052	0.876524	0.560871	0.840206	0.061825	0.553776	0.8502	0.440854	0.812597	0.599811	0.775703	0.0085	0.042757	0.868012	0.839841	0.87151	0.0061045	0.786197	0.871522	-0.001895	0.014486	0.0233755	0.025267	0.0019275	0.002199	0.0017605	0.004659	0.0044985	0.0028825	0.00381	0.029002	0.001671	0.0021275	0.002931	0.001855	0.002883	0.0001785	0.007336	7.35e-05
																							­								­	­
		Number of sera	30																														14														39
			0
			0
[truncated: 39 more columns]
