# Supplementary material for: Protein Microarray-Guided Development of a Highly Sensitive and Specific Dipstick Assay for Glanders Serodiagnostics
Source: J Clin Microbiol. 2022 Dec 21;61(1):e01234-22. doi: 10.1128/jcm.01234-22 (PMC9879090; doi:10.1128/jcm.01234-22)
Supplement: Supplemental file 4 — Table S4. Download jcm.01234-22-s0004.xlsx, XLSX file, 0.01 MB [file jcm.01234-22-s0004.xlsx]

## Sheet: Tabelle1
Fisher's Exact Tests		2-sided
Antigen	Glanders (P1)/all controls (P2 & P3)	Glanders (P1)/other pathogens (P2)	Glanders (P1)/Healthy (P3)	Sensitivity	Specificity_all_controls (P2 & P3)	Specificity_other_pathogens (P2)	Specificity_healthy (P3)
BPSL0280	0.361	1	0.435	0.0333333	1	1	1
BPSL1445	< 0,001	0.008	< 0,001	0.4	1	1	1
BPSL1661	0.361	1	0.435	0.0333333	1	1	1
BPSL1661	0.361	1	0.435	0.0333333	1	1	1
BPSL2030	0.361	1	0.435	0.0333333	1	1	1
BPSL2096	< 0,001	< 0,001	< 0,001	0.6	1	1	1
BPSL2520	0.044	0.54	0.077	0.133333	1	1	1
BPSL2522	< 0,001	< 0,001	< 0,001	0.766667	0.90566	1	0.871795
BPSL2697	< 0,001	< 0,001	< 0,001	0.9	1	1	1
BPSL2698	< 0,001	0.078	0.002	0.233333	1	1	1
BPSL3319	0.295	1	0.576	0.0666667	0.981132	1	0.974359
BPSS0476	< 0,001	0.078	0.002	0.233333	1	1	1
BPSS0477	< 0,001	< 0,001	< 0,001	0.833333	1	1	1
BPSS0530	constant	constant	constant	0	1	1	1
BPSS1385	constant	constant	constant	0	1	1	1
BPSS1516	constant	constant	constant	0	1	1	1
BPSS1525	0.361	1	0.435	0.0333333	1	1	1
BPSS1532	0.015	0.29	0.032	0.166667	1	1	1
BPSS1722	constant	constant	constant	0	1	1	1
BPSS2141	< 0,001	0.002	< 0,001	0.5	1	1	1
BPSS1498	< 0,001	< 0,001	< 0,001	0.933333	1	1	1
BPSS1840	< 0,001	< 0,001	< 0,001	0.733333	1	1	1
