# Supplementary material for: Protein Microarray-Guided Development of a Highly Sensitive and Specific Dipstick Assay for Glanders Serodiagnostics
Source: J Clin Microbiol. 2022 Dec 21;61(1):e01234-22. doi: 10.1128/jcm.01234-22 (PMC9879090; doi:10.1128/jcm.01234-22)
Supplement: Supplemental file 5 — Table S5. Download jcm.01234-22-s0005.xlsx, XLSX file, 0.04 MB [file jcm.01234-22-s0005.xlsx]

## Sheet: single antigens
	Antigen line										Binary representation ("Pos" (1)|"Neg" (0)) for each band of intensity 4 and higher										Overall number				Assay "Pos" (1)|"Neg" (0)				Assay "Pos" (1)|"Neg" (0)
	BM45_3167			BM45_4262			BM45_901				BM45_3167			BM45_4262			BM45_901				of positive bands				at least one band positive				at least two bands positive
	E1	E2	E3	E1	E2	E3	E1	E2	E3		E1	E2	E3	E1	E2	E3	E1	E2	E3		E1	E2	E3		E1	E2	E3		E1	E2	E3
Glanders	9	9	9	8	7	8	8	7	6	Glanders	1	1	1	1	1	1	1	1	1		3	3	3		1	1	1		1	1	1
Glanders	9	8	9	8	7	8	8	7	8	Glanders	1	1	1	1	1	1	1	1	1		3	3	3		1	1	1		1	1	1
Glanders	9	7	9	5	5	5	8	7	8	Glanders	1	1	1	1	1	1	1	1	1		3	3	3		1	1	1		1	1	1
Glanders	9	9	8	7	7	6	0	0	0	Glanders	1	1	1	1	1	1	0	0	0		2	2	2		1	1	1		1	1	1
Glanders	9	9	9	8	8	7	7	7	5	Glanders	1	1	1	1	1	1	1	1	1		3	3	3		1	1	1		1	1	1
Glanders	9	9	9	8	7	8	8	7	7	Glanders	1	1	1	1	1	1	1	1	1		3	3	3		1	1	1		1	1	1
Glanders	7	6	7	0	0	0	8	7	7	Glanders	1	1	1	0	0	0	1	1	1		2	2	2		1	1	1		1	1	1
Glanders	9	9	9	6	5	7	8	7	8	Glanders	1	1	1	1	1	1	1	1	1		3	3	3		1	1	1		1	1	1
Glanders	9	9	9	10	8	9	5	5	5	Glanders	1	1	1	1	1	1	1	1	1		3	3	3		1	1	1		1	1	1
Glanders	9	9	9	7	7	7	6	6	7	Glanders	1	1	1	1	1	1	1	1	1		3	3	3		1	1	1		1	1	1
Glanders	7	6	7	0	0	0	0	0	0	Glanders	1	1	1	0	0	0	0	0	0		1	1	1		1	1	1		0	0	0
Glanders	8	8	9	5	4	4	6	5	5	Glanders	1	1	1	1	1	1	1	1	1		3	3	3		1	1	1		1	1	1
Glanders	6	6	5	0	0	0	6	6	5	Glanders	1	1	1	0	0	0	1	1	1		2	2	2		1	1	1		1	1	1
Glanders	7	8	8	0	0	0	5	6	4	Glanders	1	1	1	0	0	0	1	1	1		2	2	2		1	1	1		1	1	1
Glanders	7	6	6	7	6	5	5	3	4	Glanders	1	1	1	1	1	1	1	1	1		3	3	3		1	1	1		1	1	1
Glanders	8	9	8	4	0	0	5	5	3	Glanders	1	1	1	1	0	0	1	1	1		3	2	2		1	1	1		1	1	1
Glanders	9	10	9	5	4	4	6	5	4	Glanders	1	1	1	1	1	1	1	1	1		3	3	3		1	1	1		1	1	1
Glanders	10	10	10	6	5	4	6	5	4	Glanders	1	1	1	1	1	1	1	1	1		3	3	3		1	1	1		1	1	1
Glanders	9	10	9	6	5	4	5	5	4	Glanders	1	1	1	1	1	1	1	1	1		3	3	3		1	1	1		1	1	1
Glanders	8	9	7	0	0	0	5	5	0	Glanders	1	1	1	0	0	0	1	1	0		2	2	1		1	1	1		1	1	0
Glanders	0	0	0	0	0	0	0	0	0	Glanders	0	0	0	0	0	0	0	0	0		0	0	0		0	0	0		0	0	0
Glanders	9	10	8	8	9	7	7	7	5	Glanders	1	1	1	1	1	1	1	1	1		3	3	3		1	1	1		1	1	1
Glanders	9	9	8	5	4	4	0	0	0	Glanders	1	1	1	1	1	1	0	0	0		2	2	2		1	1	1		1	1	1
Glanders	8	8	7	8	8	7	9	9	10	Glanders	1	1	1	1	1	1	1	1	1		3	3	3		1	1	1		1	1	1
Glanders	9	8	8	0	0	0	0	0	4	Glanders	1	1	1	0	0	0	0	0	1		1	1	2		1	1	1		0	0	1
Glanders	9	8	7	0	0	0	5	0	0	Glanders	1	1	1	0	0	0	1	0	0		2	1	1		1	1	1		1	0	0
Glanders	10	10	9	10	10	10	10	10	9	Glanders	1	1	1	1	1	1	1	1	1		3	3	3		1	1	1		1	1	1
Glanders	7	8	8	0	0	0	4	0	0	Glanders	1	1	1	0	0	0	1	0	0		2	1	1		1	1	1		1	0	0
Glanders	0	0	0	0	0	0	0	0	0	Glanders	0	0	0	0	0	0	0	0	0		0	0	0		0	0	0		0	0	0
Glanders	0	0	0	0	0	0	0	0	0	Glanders	0	0	0	0	0	0	0	0	0		0	0	0		0	0	0		0	0	0
										Sensitivity/Number of Bands	0.9	0.9	0.9	0.633333	0.6	0.6	0.766667	0.7	0.7		2.3	2.2	2.2		0.9	0.9	0.9		0.833333	0.766667	0.766667
other pathogens	0	0	0	0	0	0	0	0	0	other pathogens	0	0	0	0	0	0	0	0	0		0	0	0		0	0	0		0	0	0
other pathogens	0	0	0	0	0	0	0	0	0	other pathogens	0	0	0	0	0	0	0	0	0		0	0	0		0	0	0		0	0	0
other pathogens	0	0	0	0	0	0	0	0	0	other pathogens	0	0	0	0	0	0	0	0	0		0	0	0		0	0	0		0	0	0
other pathogens	0	0	0	0	0	0	0	0	0	other pathogens	0	0	0	0	0	0	0	0	0		0	0	0		0	0	0		0	0	0
other pathogens	0	0	0	0	0	0	0	0	0	other pathogens	0	0	0	0	0	0	0	0	0		0	0	0		0	0	0		0	0	0
other pathogens	0	0	0	0	0	0	0	0	0	other pathogens	0	0	0	0	0	0	0	0	0		0	0	0		0	0	0		0	0	0
other pathogens	0	0	0	0	0	0	0	0	0	other pathogens	0	0	0	0	0	0	0	0	0		0	0	0		0	0	0		0	0	0
other pathogens	0	0	0	0	0	0	0	0	0	other pathogens	0	0	0	0	0	0	0	0	0		0	0	0		0	0	0		0	0	0
other pathogens	0	0	0	0	0	0	0	0	0	other pathogens	0	0	0	0	0	0	0	0	0		0	0	0		0	0	0		0	0	0
other pathogens	0	0	0	0	0	0	0	0	0	other pathogens	0	0	0	0	0	0	0	0	0		0	0	0		0	0	0		0	0	0
other pathogens	0	0	0	0	0	0	0	0	0	other pathogens	0	0	0	0	0	0	0	0	0		0	0	0		0	0	0		0	0	0
other pathogens	0	0	0	0	0	0	0	0	0	other pathogens	0	0	0	0	0	0	0	0	0		0	0	0		0	0	0		0	0	0
other pathogens	0	0	0	0	0	0	0	0	0	other pathogens	0	0	0	0	0	0	0	0	0		0	0	0		0	0	0		0	0	0
other pathogens	0	0	0	0	0	0	0	0	0	other pathogens	0	0	0	0	0	0	0	0	0		0	0	0		0	0	0		0	0	0
										Specificity/Number of Bands	1	1	1	1	1	1	1	1	1		0	0	0		1	1	1		1	1	1
Healthy	0	0	0	0	0	0	0	0	0	Healthy	0	0	0	0	0	0	0	0	0		0	0	0		0	0	0		0	0	0
Healthy	0	0	0	0	0	0	0	0	0	Healthy	0	0	0	0	0	0	0	0	0		0	0	0		0	0	0		0	0	0
Healthy	0	0	0	0	0	0	0	0	0	Healthy	0	0	0	0	0	0	0	0	0		0	0	0		0	0	0		0	0	0
Healthy	0	0	0	0	0	0	0	0	0	Healthy	0	0	0	0	0	0	0	0	0		0	0	0		0	0	0		0	0	0
Healthy	0	0	0	0	0	0	0	0	0	Healthy	0	0	0	0	0	0	0	0	0		0	0	0		0	0	0		0	0	0
Healthy	0	0	0	0	0	0	0	0	0	Healthy	0	0	0	0	0	0	0	0	0		0	0	0		0	0	0		0	0	0
Healthy	0	0	0	0	0	0	0	0	0	Healthy	0	0	0	0	0	0	0	0	0		0	0	0		0	0	0		0	0	0
Healthy	0	0	0	0	0	0	0	0	0	Healthy	0	0	0	0	0	0	0	0	0		0	0	0		0	0	0		0	0	0
Healthy	0	0	0	0	0	0	0	0	0	Healthy	0	0	0	0	0	0	0	0	0		0	0	0		0	0	0		0	0	0
Healthy	0	0	0	0	0	0	0	0	0	Healthy	0	0	0	0	0	0	0	0	0		0	0	0		0	0	0		0	0	0
Healthy	0	0	0	0	0	0	0	0	0	Healthy	0	0	0	0	0	0	0	0	0		0	0	0		0	0	0		0	0	0
Healthy	0	0	0	0	0	0	0	0	0	Healthy	0	0	0	0	0	0	0	0	0		0	0	0		0	0	0		0	0	0
Healthy	0	0	0	0	0	0	0	0	0	Healthy	0	0	0	0	0	0	0	0	0		0	0	0		0	0	0		0	0	0
Healthy	0	0	0	0	0	0	0	0	0	Healthy	0	0	0	0	0	0	0	0	0		0	0	0		0	0	0		0	0	0
Healthy	0	0	0	0	0	0	0	0	0	Healthy	0	0	0	0	0	0	0	0	0		0	0	0		0	0	0		0	0	0
Healthy	0	0	0	0	0	0	0	0	0	Healthy	0	0	0	0	0	0	0	0	0		0	0	0		0	0	0		0	0	0
Healthy	0	0	0	0	0	0	0	0	0	Healthy	0	0	0	0	0	0	0	0	0		0	0	0		0	0	0		0	0	0
Healthy	0	0	0	0	0	0	0	0	0	Healthy	0	0	0	0	0	0	0	0	0		0	0	0		0	0	0		0	0	0
Healthy	0	0	0	0	0	0	0	0	0	Healthy	0	0	0	0	0	0	0	0	0		0	0	0		0	0	0		0	0	0
Healthy	0	0	0	0	0	0	0	0	0	Healthy	0	0	0	0	0	0	0	0	0		0	0	0		0	0	0		0	0	0
Healthy	0	0	0	0	0	0	0	0	0	Healthy	0	0	0	0	0	0	0	0	0		0	0	0		0	0	0		0	0	0
Healthy	0	0	0	0	0	0	0	0	0	Healthy	0	0	0	0	0	0	0	0	0		0	0	0		0	0	0		0	0	0
Healthy	0	0	0	0	0	0	0	0	0	Healthy	0	0	0	0	0	0	0	0	0		0	0	0		0	0	0		0	0	0
Healthy	0	0	0	0	0	0	0	0	0	Healthy	0	0	0	0	0	0	0	0	0		0	0	0		0	0	0		0	0	0
Healthy	0	0	0	0	0	0	0	0	0	Healthy	0	0	0	0	0	0	0	0	0		0	0	0		0	0	0		0	0	0
Healthy	0	0	0	0	0	0	0	0	0	Healthy	0	0	0	0	0	0	0	0	0		0	0	0		0	0	0		0	0	0
Healthy	0	0	0	0	0	0	0	0	0	Healthy	0	0	0	0	0	0	0	0	0		0	0	0		0	0	0		0	0	0
Healthy	0	0	0	0	0	0	0	0	0	Healthy	0	0	0	0	0	0	0	0	0		0	0	0		0	0	0		0	0	0
Healthy	0	0	0	0	0	0	0	0	0	Healthy	0	0	0	0	0	0	0	0	0		0	0	0		0	0	0		0	0	0
Healthy	0	0	0	0	0	0	0	0	0	Healthy	0	0	0	0	0	0	0	0	0		0	0	0		0	0	0		0	0	0
Healthy	0	0	0	0	0	0	0	0	0	Healthy	0	0	0	0	0	0	0	0	0		0	0	0		0	0	0		0	0	0
Healthy	0	0	0	0	0	0	0	0	0	Healthy	0	0	0	0	0	0	0	0	0		0	0	0		0	0	0		0	0	0
Healthy	0	0	0	0	0	0	0	0	0	Healthy	0	0	0	0	0	0	0	0	0		0	0	0		0	0	0		0	0	0
Healthy	0	0	0	0	0	0	0	0	0	Healthy	0	0	0	0	0	0	0	0	0		0	0	0		0	0	0		0	0	0
Healthy	0	0	0	0	0	0	0	0	0	Healthy	0	0	0	0	0	0	0	0	0		0	0	0		0	0	0		0	0	0
Healthy	0	0	0	0	0	0	0	0	0	Healthy	0	0	0	0	0	0	0	0	0		0	0	0		0	0	0		0	0	0
Healthy	0	0	0	0	0	0	0	0	0	Healthy	0	0	0	0	0	0	0	0	0		0	0	0		0	0	0		0	0	0
Healthy	0	0	0	0	0	0	0	0	0	Healthy	0	0	0	0	0	0	0	0	0		0	0	0		0	0	0		0	0	0
Healthy	0	0	0	0	0	0	0	0	0	Healthy	0	0	0	0	0	0	0	0	0		0	0	0		0	0	0		0	0	0
										Specificity/Number of Bands	1	1	1	1	1	1	1	1	1		0	0	0		1	1	1		1	1	1

## Sheet: DS_HeatMap
(A)				Glanders																															other pathogens
		Glanders DS	E1	1	1	1	1	1	1	1	1	1	1	1	1	1	1	1	1	1	1	1	1	0	1	1	1	1	1	1	1	0	0		0	0	0	0	0	0	0	0	0	0	0	0	0	0
			E2	1	1	1	1	1	1	1	1	1	1	1	1	1	1	1	1	1	1	1	1	0	1	1	1	1	1	1	1	0	0		0	0	0	0	0	0	0	0	0	0	0	0	0	0
			E3	1	1	1	1	1	1	1	1	1	1	1	1	1	1	1	1	1	1	1	1	0	1	1	1	1	1	1	1	0	0		0	0	0	0	0	0	0	0	0	0	0	0	0	0
																																				neg							pos
																																				Test result
(B)		Antigen line		Glanders																															other pathogens
	T1	BM45_901	E1	8	8	8	0	7	8	8	8	5	6	0	6	6	5	5	5	6	6	5	5	0	7	0	9	0	5	10	4	0	0		0	0	0	0	0	0	0	0	0	0	0	0	0	0
			E2	7	7	7	0	7	7	7	7	5	6	0	5	6	6	3	5	5	5	5	5	0	7	0	9	0	0	10	0	0	0		0	0	0	0	0	0	0	0	0	0	0	0	0	0
			E3	6	8	8	0	5	7	7	8	5	7	0	5	5	4	4	3	4	4	4	0	0	5	0	10	4	0	9	0	0	0		0	0	0	0	0	0	0	0	0	0	0	0	0	0
	T2	BM45_4262	E1	8	8	5	7	8	8	0	6	10	7	0	5	0	0	7	4	5	6	6	0	0	8	5	8	0	0	10	0	0	0		0	0	0	0	0	0	0	0	0	0	0	0	0	0
			E2	7	7	5	7	8	7	0	5	8	7	0	4	0	0	6	0	4	5	5	0	0	9	4	8	0	0	10	0	0	0		0	0	0	0	0	0	0	0	0	0	0	0	0	0
			E3	8	8	5	6	7	8	0	7	9	7	0	4	0	0	5	0	4	4	4	0	0	7	4	7	0	0	10	0	0	0		0	0	0	0	0	0	0	0	0	0	0	0	0	0
	T3	BM45_3167	E1	9	9	9	9	9	9	7	9	9	9	7	8	6	7	7	8	9	10	9	8	0	9	9	8	9	9	10	7	0	0		0	0	0	0	0	0	0	0	0	0	0	0	0	0
			E2	9	8	7	9	9	9	6	9	9	9	6	8	6	8	6	9	10	10	10	9	0	10	9	8	8	8	10	8	0	0		0	0	0	0	0	0	0	0	0	0	0	0	0	0
			E3	9	9	9	8	9	9	7	9	9	9	7	9	5	8	6	8	9	10	9	7	0	8	8	7	8	7	9	8	0	0		0	0	0	0	0	0	0	0	0	0	0	0	0	0
																																			0			1	2	3	4	6	7	8	9	10	10
[truncated: 39 more columns]
