# Supplementary material for: Protein Microarray-Guided Development of a Highly Sensitive and Specific Dipstick Assay for Glanders Serodiagnostics
Source: J Clin Microbiol. 2022 Dec 21;61(1):e01234-22. doi: 10.1128/jcm.01234-22 (PMC9879090; doi:10.1128/jcm.01234-22)
Supplement: Supplemental file 6 — Table S6. Download jcm.01234-22-s0006.xlsx, XLSX file, 0.01 MB [file jcm.01234-22-s0006.xlsx]

## Sheet: Tabelle1
Fisher's Exact Tests
	(A) Glanders / all controls
	Antigen	Evaluator 1	Evaluator 2	Evaluator 3
	2697	< 0.001	< 0.001	< 0.001
	1840	< 0.001	< 0.001	< 0.001
	1498	< 0.001	< 0.001	< 0.001
	(B) Glanders / healthy
	Antigen	Evaluator 1	Evaluator 2	Evaluator 3
	2697	< 0.001	< 0.001	< 0.001
	1840	< 0.001	< 0.001	< 0.001
	1498	< 0.001	< 0.001	< 0.001
	(C) Glanders / other pathogen
	Antigen	Evaluator 1	Evaluator 2	Evaluator 3
	2697	< 0.001	< 0.001	< 0.001
	1840	< 0.001	< 0.001	< 0.001
	1498	< 0.001	< 0.001	< 0.001
